# Supplementary material for: High-Performance One-Dimensional Sub-5 nm Transistors Based on Poly(p-phenylene ethynylene) Molecular Wires
Source: Molecules. 2024 Jul 5;29(13):3207. doi: 10.3390/molecules29133207 (PMC11243332; doi:10.3390/molecules29133207)
Supplement: Supplementary file 1 [file molecules-29-03207-s001.zip]

Archive with 1 entries (1 files):
- molecules-3013083-supplementary.pdf
